# Supplementary material for: Thrombotic Events Develop in 1 Out of 5 Patients Receiving ECMO Support: An 11-Year Referral Centre Experience
Source: J Clin Med. 2023 Jan 30;12(3):1082. doi: 10.3390/jcm12031082 (PMC9917555; doi:10.3390/jcm12031082)
Supplement: Supplementary file 1 [file jcm-12-01082-s001.zip]

Archive with 1 entries (1 files):
- jcm-2120081-supplementary.pdf
